# Supplementary material for: The Diversity of Lipopolysaccharide (O) and Capsular Polysaccharide (K) Antigens of Invasive Klebsiella pneumoniae in a Multi-Country Collection
Source: Front Microbiol. 2020 Jun 12;11:1249. doi: 10.3389/fmicb.2020.01249 (PMC7303279; doi:10.3389/fmicb.2020.01249)
Supplement: TABLE S1 — Sequence types of 39 isolates with O1, O2, O3, O4, and O5 antigens. [file Table_1.XLSX]

## Sheet: Supplementary Table 1
Strain No.	Strain name	Source	Country	Year	O type	ST	gapA	infB	mdh	pgi	phoE	rpoB	tonB
1	11-03236	University of Maryland Medical Center	USA	2011	O1	13	2	3	1	1	10	1	19
2	11-03379	University of Maryland Medical Center	USA	2011	O1	70	2	6	17	1	20	10	25
3	12-00236	University of Maryland Medical Center	USA	2012	O1	15	1	1	1	1	1	1	1
4	15-03174	University of Maryland Medical Center	USA	2015	O1	15	1	1	1	1	1	1	1
5	15-03334	University of Maryland Medical Center	USA	2015	O1	2589	2	1	3	1	335	1	1
6	15-03663	University of Maryland Medical Center	USA	2015	O1	29	2	3	2	2	6	4	4
7	15-03670	University of Maryland Medical Center	USA	2015	O1	2590	3	1	1	1	9	4	12
8	15-04974	University of Maryland Medical Center	USA	2015	O1	1458	2	3	1	1	1	1	79
9	14-05472	University of Maryland Medical Center	USA	2014	O1	258	3	3	1	1	1	1	79
10	11-03113	University of Maryland Medical Center	USA	2011	O2	258	3	3	1	1	1	1	79
11	11-05463	University of Maryland Medical Center	USA	2011	O2	258	3	3	1	1	1	1	79
12	12-02622	University of Maryland Medical Center	USA	2012	O2	45	2	1	1	6	7	1	12
13	12-03153	University of Maryland Medical Center	USA	2012	O2	36	2	1	2	1	7	1	7
14	14-01575	University of Maryland Medical Center	USA	2014	O2	2356	2	3	1	1	9	4	4
15	14-00233	University of Maryland Medical Center	USA	2014	O2	253	2	1	1	1	9	1	13
16	10-02931	University of Maryland Medical Center	USA	2010	O3	205	16	24	21	32	39	17	73
17	11-03251	University of Maryland Medical Center	USA	2011	O3	1819	16	24	21	27	47	29	67
18	12-05146	University of Maryland Medical Center	USA	2012	O3	2441	2	1	2	1	12	4	9
19	14-05184	University of Maryland Medical Center	USA	2014	O3	253	2	1	1	1	9	1	13
20	15-01473	University of Maryland Medical Center	USA	2015	O3	1430	2	20	1	115	9	1	4
21	15-03331a	University of Maryland Medical Center	USA	2015	O3	1548	18	22	18	22	115	37	179
22	14-03961	University of Maryland Medical Center	USA	2014	O3	37	2	9	2	1	13	1	16
23	14-00892	University of Maryland Medical Center	USA	2014	O3	1875	16	24	21	53	47	17	215
24	15-04131	University of Maryland Medical Center	USA	2015	O4	1936	4	53	1	1	1	114	56
25	14-02286	University of Maryland Medical Center	USA	2014	O4	309	2	9	2	1	13	1	10
26	12-01677	University of Maryland Medical Center	USA	2012	O5	134	3	1	2	1	1	1	4
27	12-01894	University of Maryland Medical Center	USA	2012	O5	681	16	24	60	33	83	40	67
28	15-02803	University of Maryland Medical Center	USA	2015	O5	475	16	24	21	27	47	22	124
29	14-00291	University of Maryland Medical Center	USA	2014	O5	2591	16	45	21	27	336	22	67
