# Supplementary material for: The Diversity of Lipopolysaccharide (O) and Capsular Polysaccharide (K) Antigens of Invasive Klebsiella pneumoniae in a Multi-Country Collection
Source: Front Microbiol. 2020 Jun 12;11:1249. doi: 10.3389/fmicb.2020.01249 (PMC7303279; doi:10.3389/fmicb.2020.01249)
Supplement: TABLE S2 — Resistance of 591 K. pneumoniae isolated from blood to 12 different antibiotics. [file Table_2.XLSX]

## Sheet: Supplementary Table 2
Region	Country	Number of isolates	No. of isolates non-susceptible to the listed antibiotic (%)
			Amikacin	Ampicillin-sulbactam	Aztreonam	Cefazolin	Cefepime	Ceftriaxone	Ertapenem	Gentamicin	Levofloxacin	Meropenem	Piperacillin- Tazobactam	Tetracycline
Global		591	117 (19.8)	360 (60.9)	273 (46.2)	457 (77.3)	326 (55.2)	289 (48.9)	90 (15.2)	237 (40.1)	243 (41.1)	99 (16.8)	283 (47.9)	248 (42.0)
Americas	USAa	107	20 (18.7)	51 (47.7)	22 (20.6)	80 (74.8)	49 (45.8)	28 (26.2)	10 (9.3)	17 (15.9)	35 (32.7)	17 (15.9)	48 (44.9)	27 (25.2)
	USAb	73	6 (8.2)	25 (34.2)	4 (5.5)	51 (69.9)	17 (23.3)	10 (13.7)	5 (6.8)	6 (8.2)	17 (23.3)	6 (8.2)	22 (30.1)	19 (26.0)
	Ecuador	13	6 (46.2)	10 (76.9)	9 (69.2)	13 (100)	9 (69.2)	9 (69.2)	5 (38.5)	8 (61.5)	9 (69.2)	5 (38.5)	9 (69.2)	9 (69.2)
	Total	193	32 (16.6)	86 (44.6)	35 (18.1)	144 (74.6)	75 (38.9)	47 (24.4)	20 (10.4)	31 (16.1)	61 (31.6)	28 (14.5)	79 (40.9)	55 (28.5)
Europec	France	11	0 (0)	6 (54.5)	3 (27.3)	3 (27.3)	3 (27.3)	3 (27.3)	0 (0)	1 (9.1)	1 (9.1)	0 (0)	1 (9.1)	5 (45.5)
	Denmark	34	1 (2.9)	11 (32.4)	3 (8.8)	23 (67.6)	7 (20.6)	5 (14.7)	1 (2.9)	0 (0)	6 (17.6)	3 (8.8)	8 (23.5)	7 (20.6)
	Sweden	25	0 (0)	7 (28)	1 (4)	8 (32)	1 (4)	1 (4)	1 (4)	1 (4)	3 (12)	0 (0)	1 (4)	3 (12)
	Total	70	1 (1.4)	24 (34.3)	7 (10)	34 (48.6)	11 (15.7)	9 (12.9)	2 (2.9)	2 (2.9)	10 (14.3)	3 (4.3)	10 (14.3)	15 (21.4)
Asia	Japan	19	0 (0)	8 (42.1)	3 (15.8)	9 (47.4)	4 (21.1)	3 (15.8)	0 (0)	1 (5.3)	4 (21.1)	0 (0)	4 (21.1)	6 (31.6)
	Taiwan	6	1 (16.7)	2 (33.3)	0 (0)	3 (50)	0 (0)	0 (0)	1 (16.7)	1 (16.7)	1 (16.7)	1 (16.7)	0 (0)	2 (33.3)
	Singapore	25	6 (24)	15 (60)	8 (32)	21 (84)	11 (44)	9 (36)	6 (24)	8 (32)	12 (48)	6 (24)	14 (56)	10 (40)
	Pakistan	71	50 (70.4)	64 (90.1)	61 (85.9)	69 (97.2)	63 (88.7)	60 (84.5)	51 (71.8)	51 (71.8)	65 (91.5)	51 (71.8)	60 (84.5)	41 (57.7)
	Total	121	57 (47.1)	89 (73.6)	72 (59.5)	102 (84.3)	78 (64.5)	72 (59.5)	58 (47.9)	61 (50.4)	82 (67.8)	58 (47.9)	78 (64.5)	59 (48.8)
Africa	South Africa	96	19 (19.8)	78 (81.3)	73 (76.0)	86 (89.6)	76 (79.2)	73 (76.0)	5 (5.2)	61 (63.5)	50 (52.1)	6 (6.3)	61 (63.5)	41 (42.7)
	DR Congo	83	4 (4.8)	64 (77.1)	68 (81.9)	70 (84.3)	68 (81.9)	68 (81.9)	5 (6.0)	63 (75.9)	31 (37.3)	3 (3.6)	37 (44.6)	66 (79.5)
	Mali	28	4 (14.3)	19 (67.9)	18 (64.3)	21 (75)	18 (64.3)	20 (71.4)	0 (0)	19 (67.9)	9 (32.1)	1 (3.6)	18 (64.3)	12 (42.9)
	Total	207	27 (13.0)	161 (77.8)	159 (76.8)	177 (85.5)	162 (78.2)	161 (77.8)	10 (4.8)	143 (69.1)	90 (43.5)	10 (4.8)	116 (56.0)	119 (57.5)
a Isolates were obtained from University of Maryland Medical Center
b Isolates were obtained from Duke University Medical Center
cIsolates collected from Greece were not included.
